# Supplementary material for: Sialic Acids on Tumor Cells Modulate IgA Therapy by Neutrophils via Inhibitory Receptors Siglec-7 and Siglec-9
Source: Cancers (Basel). 2023 Jun 29;15(13):3405. doi: 10.3390/cancers15133405 (PMC10341145; doi:10.3390/cancers15133405)
Supplement: Supplementary file 1 [file cancers-15-03405-s001.zip]

Archive with 1 entries (1 files):
- cancers-2460208-supplementary.pdf
